# Supplementary material for: Genome-Wide Identification and Functions against Tomato Spotted Wilt Tospovirus of PR-10 in Solanum lycopersicum
Source: Int J Mol Sci. 2022 Jan 28;23(3):1502. doi: 10.3390/ijms23031502 (PMC8835967; doi:10.3390/ijms23031502)
Supplement: Supplementary file 1 [file ijms-23-01502-s001.zip]

Archive with 1 entries (1 files):
- ijms-1562724-supplementary.pdf
